# Supplementary material for: Dapagliflozin Ameliorates Diabetic Kidney Disease via Upregulating Crry and Alleviating Complement Over-activation in db/db Mice
Source: Front Pharmacol. 2021 Oct 12;12:729334. doi: 10.3389/fphar.2021.729334 (PMC8546210; doi:10.3389/fphar.2021.729334)
Supplement: Supplementary file 2 [file DataSheet1.ZIP]

Archive with 31 entries (27 files):
- raw data/
- raw data/dbdb mice/
- raw data/dbdb mice/Dapa dbdb mice.xlsx
- raw data/dbdb mice/IOD of C3.pzfx
- raw data/dbdb mice/MAC.pzfx
- raw data/dbdb mice/PAS tubulointerstitial.xlsx
- raw data/in vitro/
- raw data/in vitro/CD68.pzfx
- raw data/in vitro/Crry APC 2groups.pzfx
- raw data/in vitro/Crry APC.pzfx
- raw data/in vitro/IL-10.pzfx
- raw data/in vitro/IL-1a.pzfx
- raw data/in vitro/TUNEL.pzfx
- raw data/in vitro/TUNEL.xlsx
- raw data/in vitro/WB/
- raw data/in vitro/WB/20201231_1204  tubulin.gel
- raw data/in vitro/WB/20201231_1204  tubulin.gel.tif
- raw data/in vitro/WB/20201231_1204 HIF1a.gel
- raw data/in vitro/WB/20201231_1204 HIF1a.gel.tif
- raw data/in vitro/WB/20201231_1204protein tubulin.gel
- raw data/in vitro/WB/20201231_1204protein tubulin.gel.tif
- raw data/in vitro/WB/20201231_1204protein.gel
- raw data/in vitro/WB/20201231_1204protein.gel.tif
- raw data/in vitro/WB/20201231_1230 protein h marker.gel
- raw data/in vitro/WB/20201231_1230 protein h marker.gel.tif
- raw data/in vitro/WB/20201231_1230 protein HIF1a.gel
- raw data/in vitro/WB/20201231_1230 protein HIF1a.gel.tif
- raw data/in vitro/WB/20201231_1230 protein t marker.gel
- raw data/in vitro/WB/20201231_1230 protein tubulin.gel
- raw data/in vitro/WB/20201231_1230 protein tubulin.gel.tif
- raw data/in vitro/WB/WB计算.xlsx
