# Supplementary material for: Dapagliflozin Ameliorates Diabetic Kidney Disease via Upregulating Crry and Alleviating Complement Over-activation in db/db Mice
Source: Front Pharmacol. 2021 Oct 12;12:729334. doi: 10.3389/fphar.2021.729334 (PMC8546210; doi:10.3389/fphar.2021.729334)
Supplement: Supplementary file 2 [file DataSheet1.ZIP › raw data/dbdb mice/Dapa dbdb mice.xlsx]

## Sheet: Sheet1
									第六周							第七周							第八周													第九周							第十周
			43809	43809	43811	43811	43811	43811	43811	43815	43815	43816	43817	43818	43819	43820	43821	43822	43823	43824	43825	43826	43827	43828	43829	43830	43831	43832	43833	43833	43833	43833	43833	43833	43833	43834	43835	43836	43837	43838	43839	43840	43841	43842	43843	43844	43845	43846	43847
			weight	BG	urine	UG	UACR	Alb	UTP	weight	fasting glucose				weight	weight						weight	weight						weight	food	water	Ualbumin	UACR	Ualbumin24h	urine	weight						weight	weight					weight
2-3-H4	2-3-H1	1	26.5	24.9	8.5	10.8	280.089	22.4229	190.594	32.78	20.8				36.77	37.33						41.54	42.1						44.38	8	20	38.8071	634.844	504.492	13	45.53						46.5	46.33					47.11
	2-3-H4	2	26.7	29.9	9	11	498.455	30.8034	277.231	35.72	16.3				35.67	36.27						37.17	37.48						39.6	9.5	31	21.2028	422.731	530.07	25	40.83						43.3	42.45					44.19
	2-3-G4	3	22.45	11.3	5.5	9.4	361.086	46.1501	253.825	29.01	25.6				32.37	33.08						38.04	39.04						40.86	7.9	20	39.6798	617.457	595.198	15	42.68						44.6	45.66					47.02
2-3-H3	2-3-G3	4	21.34	9	2	L-28.8	608.416	90.5788	181.158	29.27	18.4				32.8	33.54						37.3	38.1						39.77	8.9	23	23.513	405.44	352.695	15	40.83						42.1	41.66					44
	2-3-H3	5	21.45	14.8	2.4	E-3	257.637	39.0798	93.7915	30.61	17.5				34.57	34.96						38.06	39.46						42.58	9.7	12.5	37.113	483.226	278.347	7.5	43.5						46.9	46.37					48.93
	2-3-H3	6	23.53	14.4	5.2	10.8	199.013	21.5225	111.917	30.47	13.2				34.42	35.71						39.62	40.48						43.09	9.4	15	24.8972	387.424	199.177	8	44.22						46.9	47.17					48.8
	2-3-H2	7	22.33	27.9	3.5	E-3	265.013	29.4045	102.916	31.77	12.8				34.52	35.87						40.25	41.36						44.95	11.2	30	22.9363	365.835	550.472	24	45.44						48.6	49					50.51
			43809	43809	43811	43811	43811	43811	43811	43815	43815	43816	43817	43818	43819	43820	43821	43822	43823	43824	43825	43826	43827	43828	43829	43830	43831	43832	43833	43833	43833	43833	43833	43833	43833	43834	43835	43836	43837	43838	43839	43840	43841	43842	43843	43844	43845	43846	43847
2-3-H1	2-3-H4	1	23	19.5	4	E-3	255.156	26.1607	104.643	29.8	15.8				33.55	33.9						37.74	38.75						40.57	5.5	14	29.4797	494.948	324.276	11	40.47						44.4	44.61					45.29
	2-3-H1	2	21.87	7	4.4	9.8	260.688	10.6742	46.9663	27.8	9.7				32.68	33.01						37.78	38.99						42.15	13.9	29.5	14.5859	220.872	109.394	7.5	42.35						44.2	45.13					46.3
	2-3-H1	3	22.45	10.4	4	E-1	227.537	12.3596	49.4382	27.42	9.2				31.82	32.05						38	39.7						42.37	11.2	17.5	18.7831	291.367	187.831	10	42.24						45.3	46.21					49
2-3-G4	2-3-G4	4	20.57	10.8	3	E-1	126.812	16.573	49.7191	26	7.5				31.31	32.86						38.14	38.75						42.17	20	20	11.383	195.665	56.9152	5	42.08						45.2（阴）	44.8					47.52
	2-3-H4	5	28.78	29	6.9	11.4	140.877	18.4011	126.968	35.01	11.5				39.5	40.1						41.65	42.41						45.1	11.5	25	13.9616	254.5	153.577	11	46.3						51.4	51.7					54.03
	2-3-G4	6	23.37	20.4	5.2	9.9	322.496	37.1414	193.135	31.48	13				35.84	37						41.07	42.13						47.1	12.8	28	10.4353	179.939	229.577	22	49.87						51.9	51.78					55.46
	2-3-G4	7	21.03	7.8	1.6	E-3	595.466	67.7426	108.388	27.67	14.2				30.74	31.22						34.17	35.1						37.55	7.8	16	17.2351	274.9	137.881	8	38.21						41.7	41.86					44.62
			13.02		0.9																				7.2
			13.23		0.8																				6.7
			14		0.5																				8.4
			14.24		0.4																				9.9
			14.4		0.4																				7.3
db/db11/8出生 m/m11/13出生
[truncated: 40 more columns]
