# Supplementary material for: Dapagliflozin Ameliorates Diabetic Kidney Disease via Upregulating Crry and Alleviating Complement Over-activation in db/db Mice
Source: Front Pharmacol. 2021 Oct 12;12:729334. doi: 10.3389/fphar.2021.729334 (PMC8546210; doi:10.3389/fphar.2021.729334)
Supplement: Supplementary file 2 [file DataSheet1.ZIP › raw data/dbdb mice/PAS tubulointerstitial.xlsx]

## Sheet: Sheet1
Stats	Area		Row:Block	Area			Row:Block	Area			Row:Block	Area			Row:Block	Area			Row:Block	Area			Row:Block	Area			Row:Block	Area
Min	2754718			(Sum)				(Sum)				(Sum)				(Sum)				(Sum)				(Sum)				(Sum)
(Obj.#)	1		1: 1	815361	0.295987		1: 1	778659	0.282664		1: 1	706949	0.256632		1: 1	669462	0.243024		1: 1	780515	0.283338		1: 1	786546	0.285527		1: 1	839885	0.30489
Max	2754718		2: 2	753553	0.27355		2: 2	800188	0.290479		2: 2	796762	0.289235		2: 2	973738	0.35348		2: 2	623840	0.226462		2: 2	489988	0.177872		2: 2	575664	0.208974
(Obj.#)	1		3: 3	778341	0.282548		3: 3	703996	0.25556		3: 3	849540	0.308395		3: 3	865553	0.314207		3: 3	777419	0.282214		3: 3	636845	0.231183		3: 3	850671	0.308805
Range	0		4: 4	779470	0.282958		4: 4	636501	0.231058		4: 4	1254371	0.455354		4: 4	897687	0.325873		4: 4	626531	0.227439		4: 4	805140	0.292277		4: 4	684098	0.248337
Mean	2754718		5: 5	664019	0.241048		5: 5	719992	0.261367		5: 5	499661	0.181384		5: 5	606166	0.220046		5: 5	602741	0.218803		5: 5	756562	0.274642		5: 5	643911	0.233748
Std.Dev	0				0.275218				0.264226				0.2982				0.291326				0.247651				0.2523				0.260951
Sum	2754718
Samples	1
			Row:Block	Area			Row:Block	Area			Row:Block	Area			Row:Block	Area			Row:Block	Area			Row:Block	Area			Row:Block	Area
				(Sum)				(Sum)				(Sum)				(Sum)				(Sum)				(Sum)				(Sum)
			1: 1	647647	0.235105		1: 1	673693	0.24456		1: 1	372735	0.135308		1: 1	513605	0.186446		1: 1	363722	0.132036		1: 1	313860	0.113935		1: 1	304600	0.110574
			2: 2	483009	0.175339		2: 2	401180	0.145634		2: 2	288206	0.104623		2: 2	651198	0.236394		2: 2	335194	0.12168		2: 2	449771	0.163273		2: 2	436342	0.158398
			3: 3	517194	0.187748		3: 3	379717	0.137842		3: 3	565769	0.205382		3: 3	540250	0.196118		3: 3	610482	0.221613		3: 3	240682	0.0873708		3: 3	400594	0.145421
			4: 4	657068	0.238525		4: 4	507323	0.184165		4: 4	518956	0.188388		4: 4	404145	0.14671		4: 4	658393	0.239006		4: 4	499946	0.181487		4: 4	613670	0.222771
			5: 5	473196	0.171777		5: 5	479410	0.174032		5: 5	665291	0.24151		5: 5	399814	0.145138		5: 5	245976	0.0892926		5: 5	386821	0.140421		5: 5	780274	0.28325
					0.201699				0.177247				0.175042				0.182161				0.160725				0.137298				0.184083
			Row:Block	Area			Row:Block	Area			Row:Block	Area			Row:Block	Area			Row:Block	Area
				(Sum)				(Sum)				(Sum)				(Sum)				(Sum)
			1: 1	173570	0.0630083		1: 1	412225	0.149643		1: 1	316278	0.114813		1: 1	224001	0.0813154		1: 1	202675	0.0735738
			2: 2	220297	0.0799708		2: 2	103039	0.0374046		2: 2	124039	0.0450278		2: 2	249362	0.0905218		2: 2	246837	0.0896052
			3: 3	241995	0.0878475		3: 3	164717	0.0597945		3: 3	426428	0.154799		3: 3	254055	0.0922254		3: 3	160432	0.058239
			4: 4	165001	0.0598976		4: 4	265877	0.096517		4: 4	321405	0.116674		4: 4	246507	0.0894854		4: 4	410772	0.149116
			5: 5	241407	0.087634		5: 5	116543	0.0423067		5: 5	277386	0.100695		5: 5	234841	0.0852505		5: 5	479545	0.174081
					0.0756716				0.0771332				0.106402				0.0877597				0.108923

## Sheet: Sheet2
	0.275218	0.264226	0.2982	0.291326	0.247651	0.2523	0.260951
	0.201699	0.177247	0.175042	0.182161	0.160725	0.137298	0.184083
	0.0756716	0.0771332	0.106402	0.0877597	0.108923
	0.275218	1	27.5218
	0.264226	1	26.4226
	0.2982	1	29.82
	0.291326	1	29.1326
	0.247651	1	24.7651
	0.2523	1	25.23
	0.260951	1	26.0951
	0.201699	2	20.1699
	0.177247	2	17.7247
	0.175042	2	17.5042
	0.182161	2	18.2161
	0.160725	2	16.0725
	0.137298	2	13.7298
	0.184083	2	18.4083
	0.0756716	3	7.56716
	0.0771332	3	7.71332
	0.106402	3	10.6402
	0.0877597	3	8.77597
	0.108923	3	10.8923
