# Supplementary material for: Dapagliflozin Ameliorates Diabetic Kidney Disease via Upregulating Crry and Alleviating Complement Over-activation in db/db Mice
Source: Front Pharmacol. 2021 Oct 12;12:729334. doi: 10.3389/fphar.2021.729334 (PMC8546210; doi:10.3389/fphar.2021.729334)
Supplement: Supplementary file 2 [file DataSheet1.ZIP › raw data/in vitro/TUNEL.xlsx]

## Sheet: Sheet1
1	DAPI	531	491	275	377	376
control	apoptosis	43	32	41	37	34
		0.0809793	0.0651731	0.149091	0.0981432	0.0904255	0.0967624
2	DAPI	213	353	489
siCrry HG	apoptosis	141	91	85
		0.661972	0.25779	0.173824			0.364529
3	DAPI	356	304		279	206
siCrry HG+Dapa	apoptosis	65	35		153	48
		0.182584	0.115132		0.548387	0.23301	0.269778
4	DAPI	359		316	191
siCrry HG	apoptosis	88		142	120
		0.245125		0.449367	0.628272		0.440922
5	DAPI	550	406	594	483	519
siC HG+Dapa	apoptosis	99	256	34	102	90
		0.18	0.630542	0.0572391	0.21118	0.17341	0.250474
6	DAPI	348	381	420	296	572
siC HG	apoptosis	254	134	257	57	142
		0.729885	0.351706	0.611905	0.192568	0.248252	0.426863
7	DAPI		436		373	404
siC HG+Dapa	apoptosis		40		216	297
			0.0917431		0.579088	0.735149	0.46866
8	DAPI	379	373	320	441	550
siCrry HG+Dapa	apoptosis	12	8	36	31	97
		0.0316623	0.0214477	0.1125	0.0702948	0.176364
