# Supplementary material for: Dapagliflozin Ameliorates Diabetic Kidney Disease via Upregulating Crry and Alleviating Complement Over-activation in db/db Mice
Source: Front Pharmacol. 2021 Oct 12;12:729334. doi: 10.3389/fphar.2021.729334 (PMC8546210; doi:10.3389/fphar.2021.729334)
Supplement: Supplementary file 2 [file DataSheet1.ZIP › raw data/in vitro/WB/WB计算.xlsx]

## Sheet: Sheet1
		MAN	HG	HG+Dapa	HG+Dapa+DMOG	MAN	HG	HG+Dapa	HG+Dapa+DMOG	MAN	HG	HG+Dapa	HG+Dapa+DMOG
20201230	HIF-1	74.31	122.16	81.11	108.38	73.56	129.12	124.45	68.42	43.36	72.26	59.38	56.73
	tubulin	70	68.88	68.77	81.25	80.66	92.06	91.23	81.06	84.44	84.97	86.89	66.74
		1.06157	1.77352	1.17944	1.33391	0.911976	1.40256	1.36413	0.844066	0.513501	0.850418	0.683393	0.850015
		1	1.67065	1.11103	1.25654	1	1.53794	1.4958	0.925535	1	1.65612	1.33085	1.65533
20201209	HIF-1	103.64	129.12	79.2	105.88	123.55	173.44	162.94	141.55	145.22	154.46	144.96	83.79
	tubulin	115.65	136.76	117.09	119.37	111.47	127.63	99.02	75.89	121.79	160.42	173.07	135.96
		0.896152	0.944136	0.676403	0.88699	1.10837	1.35893	1.64553	1.8652	1.19238	0.962848	0.83758	0.616284
		1	1.05354	0.754786	0.989776	1	1.22606	1.48464	1.68283
